# Supplementary material for: ﻿Discovery of the genus Platycotylus Olliff, 1883 (Coleoptera, Tenebrionidae) in Japan: Description of a new and remarkable species
Source: Zookeys. 2021 Dec 9;1076:125–33. doi: 10.3897/zookeys.1076.75846 (PMC8677713; doi:10.3897/zookeys.1076.75846)
Supplement: XML Treatment for Platycotylus merkli [file zookeys.1076.75846-treatment1.xml]

<!DOCTYPE tp:taxon-treatment
  PUBLIC "-//TaxonX//DTD Taxonomic Treatment Publishing DTD v0 20100105//EN" "tax-treatment-NSO.dtd">
<tp:taxon-treatment xmlns:tp="http://www.plazi.org/taxpub"><tp:treatment-meta><kwd-group><label>Taxon classification</label><kwd>
                <named-content content-type="kingdom">Animalia</named-content>
              </kwd><kwd>
                <named-content content-type="order">Coleoptera</named-content>
              </kwd><kwd>
                <named-content content-type="family">Tenebrionidae</named-content>
              </kwd></kwd-group><mixed-citation publication-type="journal"><person-group><name><surname>Yoshida1</surname><given-names>Takahiro</given-names></name><name><surname>Ando2</surname><given-names>Kiyoshi</given-names></name></person-group><article-title>﻿Discovery of the genus <italic><tp:taxon-name><tp:taxon-name-part taxon-name-part-type="genus" reg="Platycotylus">Platycotylus</tp:taxon-name-part></tp:taxon-name></italic> Olliff, 1883 (<tp:taxon-name><tp:taxon-name-part taxon-name-part-type="order">Coleoptera</tp:taxon-name-part></tp:taxon-name>, <tp:taxon-name><tp:taxon-name-part taxon-name-part-type="family">Tenebrionidae</tp:taxon-name-part></tp:taxon-name>) in Japan: Description of a new and remarkable species</article-title><source>Zookeys</source><day>09</day><month>12</month><year>2021</year><volume>1076</volume><fpage>125</fpage><lpage>133</lpage><pub-id pub-id-type="doi">10.3897/zookeys.1076.75846</pub-id></mixed-citation></tp:treatment-meta><tp:nomenclature><label>﻿</label><tp:taxon-name>
              <object-id xmlns:xlink="http://www.w3.org/1999/xlink" content-type="arpha" xlink:type="simple">2FA1285C-7F2D-52E6-8EE7-1883AA3570E8</object-id>
              <tp:taxon-name-part taxon-name-part-type="genus" reg="Platycotylus">Platycotylus</tp:taxon-name-part>
              <tp:taxon-name-part taxon-name-part-type="species" reg="merkli">merkli</tp:taxon-name-part>
              <object-id xmlns:xlink="http://www.w3.org/1999/xlink" content-type="zoobank" xlink:type="simple">http://zoobank.org/324CF110-BE9C-400A-B497-AAA134298431</object-id>
            </tp:taxon-name><tp:taxon-status xmlns:xlink="http://www.w3.org/1999/xlink" xlink:type="simple">sp. nov.</tp:taxon-status><xref ref-type="fig" rid="F1">Figures 1</xref><xref ref-type="fig" rid="F2">, 2</xref><xref ref-type="fig" rid="F3">, 3 Japanese name: Tsuji-hirata-hime-kokunusutomodoki</xref></tp:nomenclature><tp:treatment-sec sec-type="Type specimen" id="SECID0E4MAC"><title>Type specimen.</title><p><bold><italic>Holotype</italic></bold>: ♂, Japan, Kagoshima Prefecture, Toshima Village, Tokara Islands, Tokara-Nakanoshima Island, Nanatsuyama, 7.VII.2019, leg. Naomichi Tsuji, “under permission” (<named-content xmlns:xlink="http://www.w3.org/1999/xlink" content-type="dwc:institutional_code" xlink:type="simple">EUMJ</named-content>).</p></tp:treatment-sec><tp:treatment-sec sec-type="Differential diagnosis" id="SECID0ENNAC"><title>Differential diagnosis.</title><p>According to <xref ref-type="bibr" rid="B13">Merkl (1992)</xref>, the epistome structures of males are important diagnostic characteristics for <italic><tp:taxon-name><tp:taxon-name-part taxon-name-part-type="genus" reg="Platycotylus">Platycotylus</tp:taxon-name-part></tp:taxon-name></italic> species. All known <italic><tp:taxon-name><tp:taxon-name-part taxon-name-part-type="genus" reg="Platycotylus">Platycotylus</tp:taxon-name-part></tp:taxon-name></italic> males present a pair of short tubercles at the middle of the epistome, except for <italic><tp:taxon-name><tp:taxon-name-part taxon-name-part-type="genus" reg="Platycotylus">Platycotylus</tp:taxon-name-part><tp:taxon-name-part taxon-name-part-type="species" reg="palmi">palmi</tp:taxon-name-part></tp:taxon-name></italic> Ferrer, 1998 (absent; see <xref ref-type="bibr" rid="B6">Ferrer 1998</xref>). Therefore, aside from species of which males have not been examined [<italic><tp:taxon-name><tp:taxon-name-part taxon-name-part-type="genus" reg="Platycotylus">Platycotylus</tp:taxon-name-part><tp:taxon-name-part taxon-name-part-type="species" reg="parvicollis">parvicollis</tp:taxon-name-part></tp:taxon-name></italic> (Pic, 1923) and <italic><tp:taxon-name><tp:taxon-name-part taxon-name-part-type="genus" reg="Platycotylus">Platycotylus</tp:taxon-name-part><tp:taxon-name-part taxon-name-part-type="species" reg="tenuicollis">tenuicollis</tp:taxon-name-part></tp:taxon-name></italic> (Fairmaire, 1893)], this new species can be distinguished from all other males of congeneric species by its long and asymmetrical epistomal horn.</p><p>The new species is most similar to <italic><tp:taxon-name><tp:taxon-name-part taxon-name-part-type="genus" reg="Platycotylus">P.</tp:taxon-name-part><tp:taxon-name-part taxon-name-part-type="species" reg="parvicollis">parvicollis</tp:taxon-name-part></tp:taxon-name></italic>, of which a male has not yet been examined. It can be distinguished by the simple sparse punctation on the pronotum (laterally rugulose in <italic><tp:taxon-name><tp:taxon-name-part taxon-name-part-type="genus" reg="Platycotylus">P.</tp:taxon-name-part><tp:taxon-name-part taxon-name-part-type="species" reg="parvicollis">parvicollis</tp:taxon-name-part></tp:taxon-name></italic>; see <xref ref-type="bibr" rid="B13">Merkl 1992</xref>) and by elytra that are scarcely striate, with elytral intervals that are neither convex nor carinate (striate in the original description of <italic><tp:taxon-name><tp:taxon-name-part taxon-name-part-type="genus" reg="Platycotylus">P.</tp:taxon-name-part><tp:taxon-name-part taxon-name-part-type="species" reg="parvicollis">parvicollis</tp:taxon-name-part></tp:taxon-name></italic>; <xref ref-type="bibr" rid="B15">Pic 1923</xref>). Additionally, the smaller eyes and acutely produced temples of the new species differ from those of <italic><tp:taxon-name><tp:taxon-name-part taxon-name-part-type="genus" reg="Platycotylus">P.</tp:taxon-name-part><tp:taxon-name-part taxon-name-part-type="species" reg="parvicollis">parvicollis</tp:taxon-name-part></tp:taxon-name></italic>.</p><p>In addition, the umbilical tubercle on the center of mentum may be one remarkable characteristic of this new species. At least, there is no such tubercle on the mentum of <italic><tp:taxon-name><tp:taxon-name-part taxon-name-part-type="genus" reg="Platycotylus">P.</tp:taxon-name-part><tp:taxon-name-part taxon-name-part-type="species" reg="nitidulus">nitidulus</tp:taxon-name-part></tp:taxon-name></italic>, which has a small fovea in the middle.</p></tp:treatment-sec><tp:treatment-sec sec-type="description" id="SECID0EOBAE"><title>Description.</title><p>Body length: 3.40 mm. Male. Elongate and flattened, shiny; dark reddish brown, head and pronotum blackish brown, elytra darkened on sutural and lateral parts.</p><p>Head obtrapezoidal, weakly convex, without frontogenal and frontoclypeal sutures; punctures coarse and dense, partly piligerous; epistome with a large asymmetrical horn in middle, distinctly emarginate on both sides of the horn, which is distinctly curved to the left and acute at its apex, with a long yellow seta arising from each emarginated anterior margin, covered with punctures; genae convex, roundly produced laterad; frons broadened, weakly convex, slightly sloping forwards, 3.83 times as wide as width of eye in lateral view; eyes entirely lateral, strongly convex laterad, without inner ocular sulci; temples slender, acutely produced laterad, setiferous and finely punctate. Antennae slender, surpassing base of elytra, almost filiform though 7<sup>th</sup> antennomere dilated apicad and 8<sup>th</sup> to 10<sup>th</sup> ones dilated and nearly as long as wide; 11<sup>th</sup> antennomere elongate. Ultimate maxillary palpomeres fusiform. Mentum transversely quadrate, weakly convex, irregularly depressed at sides, with an umbilical tubercle at middle. Submentum flat, subquadrate, strongly emarginate at sides. Gula narrow, linguiform, unevenly flat and smooth.</p><p>Pronotum obtrapezoidal, widest at apical fifth and 1.30 times as wide as long; disc slightly convex, densely punctate, punctures piligerous laterally, nearly as large as and slightly sparser than on head; anterior margin subtruncate, unbeaded; anterior corners with an acutely pointed process; lateral margins slightly rounded and evenly convergent posteriad, almost invisible in dorsal view, roundly and weakly edged at apical fifth and basal fifth, slightly sinuate before base, very finely beaded; posterior corners with processes smaller than those on anterior corners and acutely pointed laterad; basal margin weakly rounded, moderately beaded. Scutellar shield transverse, 1.67 times as wide as long, surface flat and smooth.</p><p>Elytra elongate, subparallel-sided, widest at basal sixth and 2.14 times as long as their combined width, subvertical between 7<sup>th</sup> intervals and lateral margins; surface scarcely striate, with rows of punctures larger than on pronotum; intervals almost flat and impunctate; epipleura irregularly rugulose.</p><p>Prothoracic hypomera weakly depressed, with large and coarse piligerous punctures. Prosternum weakly convex, distinctly sulcate along apical bead, sparsely punctate in middle and moderately so laterally; prosternal process trapezoidal, depressed, coarsely punctate. Mesoventrite weakly convex, with large and sparse piligerous punctures. Metaventrite weakly convex, sparsely and evenly punctate though becoming denser and piligerous in each lateral fourth. Abdomen (Fig. <xref ref-type="fig" rid="F2">2A</xref>) with punctures piligerous, fine and dense; lateral margins of 3<sup>rd</sup> and 4<sup>th</sup> ventrites weakly and roundly produced in each apical half; 5<sup>th</sup> ventrite evenly rounded at posterior margin.</p><fig id="F2" position="float" orientation="portrait"><object-id xmlns:xlink="http://www.w3.org/1999/xlink" content-type="doi" xlink:type="simple">10.3897/zookeys.1076.75846.figure2</object-id><object-id xmlns:xlink="http://www.w3.org/1999/xlink" content-type="arpha" xlink:type="simple">113EDC51-AF30-58B3-A4FC-D836662D1DFF</object-id><label>Figure 2.</label><caption><p>Abdominal segments of <italic><tp:taxon-name><tp:taxon-name-part taxon-name-part-type="genus" reg="Platycotylus">Platycotylus</tp:taxon-name-part><tp:taxon-name-part taxon-name-part-type="species" reg="merkli">merkli</tp:taxon-name-part></tp:taxon-name></italic> sp. nov., holotype, male <bold>A</bold> Ventrites <bold>B</bold> 8<sup>th</sup> segment, ventral view <bold>C</bold> 9<sup>th</sup> sternite, ventral view. Scale bars: 1.0 mm <bold>a</bold> (<bold>A</bold>); 0.5 mm (<bold>B, C</bold>).</p></caption><graphic xmlns:xlink="http://www.w3.org/1999/xlink" xlink:href="zookeys-1076-125-g002.jpg" position="float" orientation="portrait" xlink:type="simple" id="oo_621098.jpg"><uri content-type="original_file" xlink:type="simple">https://binary.pensoft.net/fig/621098</uri></graphic></fig><p>Abdominal sternites VIII and IX (Fig. <xref ref-type="fig" rid="F2">2B, C</xref>); sternite VIII thin, with short setae along posterior margin; sternite IX with a pair of horizontally elongate sclerites, with an elongate protrusion on the apical third of each sclerite that is slightly curved inwards. Aedeagus (Fig. <xref ref-type="fig" rid="F3">3</xref>) lanceolate, very short, 0.11 times as long as elytra, slightly twisted towards left side of body, obsoletely margined between basale and apicale; basale 1.07 times as long as apicale; apicale rounded at apex.</p><fig id="F3" position="float" orientation="portrait"><object-id xmlns:xlink="http://www.w3.org/1999/xlink" content-type="doi" xlink:type="simple">10.3897/zookeys.1076.75846.figure3</object-id><object-id xmlns:xlink="http://www.w3.org/1999/xlink" content-type="arpha" xlink:type="simple">3959DB4B-122C-59E1-AD16-BA07A8F0B215</object-id><label>Figure 3.</label><caption><p>Aedeagus of <italic><tp:taxon-name><tp:taxon-name-part taxon-name-part-type="genus" reg="Platycotylus">Platycotylus</tp:taxon-name-part><tp:taxon-name-part taxon-name-part-type="species" reg="merkli">merkli</tp:taxon-name-part></tp:taxon-name></italic> sp. nov., holotype <bold>A, B</bold> Dorsal <bold>C</bold> dorsolateral <bold>D</bold> ventral. Scale bars: 0.5 mm <bold>a</bold> for <bold>A</bold>; <bold>b</bold> for <bold>B–D</bold>.</p></caption><graphic xmlns:xlink="http://www.w3.org/1999/xlink" xlink:href="zookeys-1076-125-g003.jpg" position="float" orientation="portrait" xlink:type="simple" id="oo_621099.jpg"><uri content-type="original_file" xlink:type="simple">https://binary.pensoft.net/fig/621099</uri></graphic></fig><p>Legs robust. Femora strongly dilated towards middle or distally, sparse with setiferous punctures. Tibiae short and slender; protibiae with two tibial spurs, one of which is very large and robust, curved posteriorly.</p><p><bold>Female</bold>. Unknown.</p></tp:treatment-sec><tp:treatment-sec sec-type="etymology" id="SECID0ELFAE"><title>Etymology.</title><p>The new species is dedicated to the late Dr Ottó Merkl, who made a significant contribution to the taxonomy of <tp:taxon-name><tp:taxon-name-part taxon-name-part-type="family">Tenebrionidae</tp:taxon-name-part></tp:taxon-name>.</p></tp:treatment-sec><tp:treatment-sec sec-type="distribution" id="SECID0EWFAE"><title>Distribution.</title><p>Japan: Tokara Islands (Nakanoshima Island).</p></tp:treatment-sec><tp:treatment-sec sec-type="notes" id="SECID0E2FAE"><title>Biological notes.</title><p>The holotype was collected by beating the dead branches of an unidentified living tree.</p><sec sec-type="﻿Key to species of the genus Platycotylus (after Merkl 1992 and Schawaller 2014)" id="SECID0EAGAE"><title>﻿Key to species of the genus <italic><tp:taxon-name><tp:taxon-name-part taxon-name-part-type="genus" reg="Platycotylus">Platycotylus</tp:taxon-name-part></tp:taxon-name></italic> (after Merkl 1992 and Schawaller 2014)</title><table-wrap content-type="key" position="anchor" orientation="portrait"><table id="TID0EQIAC" rules="all"><tbody><tr><td rowspan="1" colspan="1">1</td><td rowspan="1" colspan="1">Pronotal surface between punctures and elytral intervals shagreened (micro-reticulated)</td><td rowspan="1" colspan="1">
                        <bold><italic><tp:taxon-name><tp:taxon-name-part taxon-name-part-type="genus" reg="Platycotylus">P.</tp:taxon-name-part><tp:taxon-name-part taxon-name-part-type="species" reg="ferrugineus">ferrugineus</tp:taxon-name-part></tp:taxon-name></italic> (Kaszab, 1939)</bold>
                      </td></tr><tr><td rowspan="1" colspan="1">–</td><td rowspan="1" colspan="1">Pronotal surface and elytral intervals smooth and shiny</td><td rowspan="1" colspan="1">
                        <bold>2</bold>
                      </td></tr><tr><td rowspan="1" colspan="1">2</td><td rowspan="1" colspan="1">Antennomere 11 elongate, at least 3 times longer than wide, pronotum flat</td><td rowspan="1" colspan="1">
                        <bold><italic><tp:taxon-name><tp:taxon-name-part taxon-name-part-type="genus" reg="Platycotylus">P.</tp:taxon-name-part><tp:taxon-name-part taxon-name-part-type="species" reg="tenuicornis">tenuicornis</tp:taxon-name-part></tp:taxon-name></italic> (Fairmaire, 1893)</bold>
                      </td></tr><tr><td rowspan="1" colspan="1">–</td><td rowspan="1" colspan="1">Antennomere 11 only 2 times longer than wide, pronotum convex</td><td rowspan="1" colspan="1">
                        <bold>3</bold>
                      </td></tr><tr><td rowspan="1" colspan="1">3</td><td rowspan="1" colspan="1">Pronotum more transverse, with distinctly prominent anterolateral corners</td><td rowspan="1" colspan="1">
                        <bold><italic><tp:taxon-name><tp:taxon-name-part taxon-name-part-type="genus" reg="Platycotylus">P.</tp:taxon-name-part><tp:taxon-name-part taxon-name-part-type="species" reg="nitidulus">nitidulus</tp:taxon-name-part></tp:taxon-name></italic> (MacLeay, 1872)</bold>
                      </td></tr><tr><td rowspan="1" colspan="1">–</td><td rowspan="1" colspan="1">Pronotum less transverse, subquadrate or trapezoidal, with short anterolateral corners</td><td rowspan="1" colspan="1">
                        <bold>4</bold>
                      </td></tr><tr><td rowspan="1" colspan="1">4</td><td rowspan="1" colspan="1">Pronotum longer, trapezoidal, elytral interval 7 convex</td><td rowspan="1" colspan="1"><italic><tp:taxon-name><tp:taxon-name-part taxon-name-part-type="genus" reg="Platycotylus">P.</tp:taxon-name-part><tp:taxon-name-part taxon-name-part-type="species" reg="palmi">palmi</tp:taxon-name-part></tp:taxon-name></italic> (Ferrer, 1998)</td></tr><tr><td rowspan="1" colspan="1">–</td><td rowspan="1" colspan="1">Pronotum subquadrate or obtrapezoidal, elytral interval 7 keeled</td><td rowspan="1" colspan="1">
                        <bold>5</bold>
                      </td></tr><tr><td rowspan="1" colspan="1">5</td><td rowspan="1" colspan="1">Eyes moderate in size, temple not produced, pronotum laterally with rugulose punctation, elytra striate</td><td rowspan="1" colspan="1">
                        <bold><italic><tp:taxon-name><tp:taxon-name-part taxon-name-part-type="genus" reg="Platycotylus">P.</tp:taxon-name-part><tp:taxon-name-part taxon-name-part-type="species" reg="parvicollis">parvicollis</tp:taxon-name-part></tp:taxon-name></italic> (Pic, 1923)</bold>
                      </td></tr><tr><td rowspan="1" colspan="1">–</td><td rowspan="1" colspan="1">Eyes smaller, temple acutely produced, pronotum laterally with simple sparse punctation, elytra scarcely striate</td><td rowspan="1" colspan="1">
                        <bold><italic><tp:taxon-name><tp:taxon-name-part taxon-name-part-type="genus" reg="Platycotylus">P.</tp:taxon-name-part><tp:taxon-name-part taxon-name-part-type="species" reg="merkli">merkli</tp:taxon-name-part></tp:taxon-name></italic> sp. nov.</bold>
                      </td></tr></tbody></table></table-wrap></sec><sec sec-type="﻿Abdominal pits and male genital morphology" id="SECID0EDNAE"><title>﻿Abdominal pits and male genital morphology</title><p><xref ref-type="bibr" rid="B11">Matthews and Bouchard (2008)</xref> regarded the abdominal pits of the palorine male and the inverted aedeagus as two autapomorphies of <tp:taxon-name><tp:taxon-name-part taxon-name-part-type="tribe">Palorini</tp:taxon-name-part></tp:taxon-name>. However, the abdominal pits were absent on the males of <italic><tp:taxon-name><tp:taxon-name-part taxon-name-part-type="genus" reg="Platycotylus">Platycotylus</tp:taxon-name-part></tp:taxon-name></italic> examined by <xref ref-type="bibr" rid="B8">Masumoto and Grimm (2004)</xref>. The male of <italic><tp:taxon-name><tp:taxon-name-part taxon-name-part-type="genus" reg="Platycotylus">P.</tp:taxon-name-part><tp:taxon-name-part taxon-name-part-type="species" reg="merkli">merkli</tp:taxon-name-part></tp:taxon-name></italic> sp. nov. also does not possess these pits, indicating that they are lacking in the genus <italic><tp:taxon-name><tp:taxon-name-part taxon-name-part-type="genus" reg="Platycotylus">Platycotylus</tp:taxon-name-part></tp:taxon-name></italic>.</p><p>The male genital structures of <italic><tp:taxon-name><tp:taxon-name-part taxon-name-part-type="genus" reg="Platycotylus">Platycotylus</tp:taxon-name-part></tp:taxon-name></italic> have been poorly studied only in two species: <italic><tp:taxon-name><tp:taxon-name-part taxon-name-part-type="genus" reg="Platycotylus">P.</tp:taxon-name-part><tp:taxon-name-part taxon-name-part-type="species" reg="palmi">palmi</tp:taxon-name-part></tp:taxon-name></italic> by Ferrer (1988) and <italic><tp:taxon-name><tp:taxon-name-part taxon-name-part-type="genus" reg="Platycotylus">P.</tp:taxon-name-part><tp:taxon-name-part taxon-name-part-type="species" reg="nitidulus">nitidulus</tp:taxon-name-part></tp:taxon-name></italic>, with a simple illustration by Matthews and Bouchard (2005). The shapes of the aedeagi of these species are similar to each other and inverted, although the orientation of the aedeagus of <italic><tp:taxon-name><tp:taxon-name-part taxon-name-part-type="genus" reg="Platycotylus">P.</tp:taxon-name-part><tp:taxon-name-part taxon-name-part-type="species" reg="palmi">palmi</tp:taxon-name-part></tp:taxon-name></italic> has yet to be examined. Nevertheless, the shape of the aedeagus of <italic><tp:taxon-name><tp:taxon-name-part taxon-name-part-type="genus" reg="Platycotylus">P.</tp:taxon-name-part><tp:taxon-name-part taxon-name-part-type="species" reg="merkli">merkli</tp:taxon-name-part></tp:taxon-name></italic> sp. nov. is lanceolate, twisted in the middle, and with the basale slightly longer than the apicale (Fig. <xref ref-type="fig" rid="F3">3</xref>). Thus, the genital morphology of <italic><tp:taxon-name><tp:taxon-name-part taxon-name-part-type="genus" reg="Platycotylus">P.</tp:taxon-name-part><tp:taxon-name-part taxon-name-part-type="species" reg="merkli">merkli</tp:taxon-name-part></tp:taxon-name></italic> sp. nov. is substantially different from that of its congeners, which highlights the systematic peculiarity of this new species.</p><p>A similar pattern of variation in male genital morphology is shown in a lineage of <tp:taxon-name><tp:taxon-name-part taxon-name-part-type="family">Erotylidae</tp:taxon-name-part></tp:taxon-name> (<tp:taxon-name><tp:taxon-name-part taxon-name-part-type="superfamily">Cucujoidea</tp:taxon-name-part></tp:taxon-name>), which is mainly found on the male cones of cycad plants and contains three genera: <italic><tp:taxon-name><tp:taxon-name-part taxon-name-part-type="genus" reg="Cycadophila">Cycadophila</tp:taxon-name-part></tp:taxon-name></italic> Xu, Tang &amp; Skelley, 2015, <italic><tp:taxon-name><tp:taxon-name-part taxon-name-part-type="genus" reg="Pharaxonotha">Pharaxonotha</tp:taxon-name-part></tp:taxon-name></italic> Reitter, 1875, and <italic><tp:taxon-name><tp:taxon-name-part taxon-name-part-type="genus" reg="Ceratophila">Ceratophila</tp:taxon-name-part></tp:taxon-name></italic> Tang, Skelley &amp; Pérez-Farrera, 2018. Males of <italic><tp:taxon-name><tp:taxon-name-part taxon-name-part-type="genus" reg="Cycadophila">Cycadophila</tp:taxon-name-part></tp:taxon-name></italic> possess an aedeagus that is twisted towards the left side, whereas the other genera possess inverted male genitalia (<xref ref-type="bibr" rid="B18">Xu et al. 2015</xref>; <xref ref-type="bibr" rid="B17">Tang et al. 2020</xref>). <xref ref-type="bibr" rid="B17">Tang et al. (2020)</xref> suggested that these shapes and orientations of the genitalia may be related to the mating position (side-to-side or end-to-end) as an adaptation to mating in the tight spaces of cycad cones. These authors also indicated that these morphological adaptations had evolved independently in each genus. The twisted aedeagus of the new species described here, as well as the inverted aedeagus of the tribe in general, may be associated with the habitat of the insect, i.e., under the hardly loosened bark of dead branches. Further studies on these habitats, as well as on the mating behavior and genital morphology of <tp:taxon-name><tp:taxon-name-part taxon-name-part-type="tribe">Palorini</tp:taxon-name-part></tp:taxon-name>, are required.</p></sec></tp:treatment-sec><tp:treatment-sec><!--Section generated to contain objects referenced in tp:taxon-treatment.--><fig id="F1" position="float" orientation="portrait"><object-id xmlns:xlink="http://www.w3.org/1999/xlink" content-type="doi" xlink:type="simple">10.3897/zookeys.1076.75846.figure1</object-id><object-id xmlns:xlink="http://www.w3.org/1999/xlink" content-type="arpha" xlink:type="simple">A2D3CC97-3B76-54B1-9F65-4E3859DEE066</object-id><label>Figure 1.</label><caption><p>Habitus of <italic><tp:taxon-name><tp:taxon-name-part taxon-name-part-type="genus" reg="Platycotylus">Platycotylus</tp:taxon-name-part><tp:taxon-name-part taxon-name-part-type="species" reg="merkli">merkli</tp:taxon-name-part></tp:taxon-name></italic> sp. nov., holotype, male <bold>A</bold> Dorsal <bold>B</bold> ventral <bold>C</bold> lateral.</p></caption><graphic xmlns:xlink="http://www.w3.org/1999/xlink" xlink:href="zookeys-1076-125-g001.jpg" position="float" orientation="portrait" xlink:type="simple" id="oo_621097.jpg"><uri content-type="original_file" xlink:type="simple">https://binary.pensoft.net/fig/621097</uri></graphic></fig></tp:treatment-sec><ref-list><ref id="B13"><mixed-citation xmlns:xlink="http://www.w3.org/1999/xlink" xlink:type="simple"><person-group><name name-style="western"><surname>Merkl</surname><given-names>O</given-names></name></person-group> (<year>1992</year>) <article-title><tp:taxon-name><tp:taxon-name-part taxon-name-part-type="family">Tenebrionidae</tp:taxon-name-part></tp:taxon-name> (<tp:taxon-name><tp:taxon-name-part taxon-name-part-type="order">Coleoptera</tp:taxon-name-part></tp:taxon-name>) from Laos and Vietnam, with reclassification of Old World ‘<tp:taxon-name><tp:taxon-name-part taxon-name-part-type="genus">Doliema</tp:taxon-name-part></tp:taxon-name>’.</article-title><source>Acta Zoologica Academiae Scientiarum Hungaricae</source><volume>38</volume>: <fpage>261</fpage>–<lpage>280</lpage>.</mixed-citation></ref><ref id="B6"><mixed-citation xmlns:xlink="http://www.w3.org/1999/xlink" xlink:type="simple"><person-group><name name-style="western"><surname>Ferrer</surname><given-names>J</given-names></name></person-group> (<year>1998</year>) <article-title><italic><tp:taxon-name><tp:taxon-name-part taxon-name-part-type="genus">Thurea</tp:taxon-name-part><tp:taxon-name-part taxon-name-part-type="species">palmi</tp:taxon-name-part></tp:taxon-name></italic> gen. &amp; spec. nov. a new representative of the tribe <tp:taxon-name><tp:taxon-name-part taxon-name-part-type="tribe">Lagriini</tp:taxon-name-part></tp:taxon-name> in Africa (<tp:taxon-name><tp:taxon-name-part taxon-name-part-type="order">Coleoptera</tp:taxon-name-part></tp:taxon-name>, <tp:taxon-name><tp:taxon-name-part taxon-name-part-type="family">Tenebrionidae</tp:taxon-name-part></tp:taxon-name>).</article-title><source>Nouvelle Revue d’Entomologie (NS)</source><volume>15</volume>: <fpage>151</fpage>–<lpage>154</lpage>.</mixed-citation></ref><ref id="B15"><mixed-citation xmlns:xlink="http://www.w3.org/1999/xlink" xlink:type="simple"><person-group><name name-style="western"><surname>Pic</surname><given-names>M</given-names></name></person-group> (<year>1923</year>) <article-title>Nouveautés diverses.</article-title><source>Mélanges Exotico-entomologiques,</source><volume>40</volume>: <fpage>3</fpage>–<lpage>32</lpage>.</mixed-citation></ref><ref id="B11"><mixed-citation xmlns:xlink="http://www.w3.org/1999/xlink" xlink:type="simple"><person-group><name name-style="western"><surname>Matthews</surname><given-names>EG</given-names></name><name name-style="western"><surname>Bouchard</surname><given-names>P</given-names></name></person-group> (<year>2008</year>) <source>Tenebrionid beetles of Australia: description of tribes, keys to genera, catalogue of species.</source><publisher-name>CSIRO Publishing</publisher-name>, <publisher-loc>Canberra</publisher-loc>, <size units="page">398 pp</size>.</mixed-citation></ref><ref id="B8"><mixed-citation xmlns:xlink="http://www.w3.org/1999/xlink" xlink:type="simple"><person-group><name name-style="western"><surname>Masumoto</surname><given-names>K</given-names></name><name name-style="western"><surname>Grimm</surname><given-names>R</given-names></name></person-group> (<year>2004</year>) <article-title>A new genus and a species of <tp:taxon-name><tp:taxon-name-part taxon-name-part-type="subfamily">Palorinae</tp:taxon-name-part></tp:taxon-name> (<tp:taxon-name><tp:taxon-name-part taxon-name-part-type="order">Coleoptera</tp:taxon-name-part></tp:taxon-name>: <tp:taxon-name><tp:taxon-name-part taxon-name-part-type="family">Tenebrionidae</tp:taxon-name-part></tp:taxon-name>) from Japan.</article-title><source>Entomological Review of Japan</source><volume>59</volume>(<issue>1</issue>): <fpage>120</fpage>–<lpage>130</lpage>.</mixed-citation></ref><ref id="B18"><mixed-citation xmlns:xlink="http://www.w3.org/1999/xlink" xlink:type="simple"><person-group><name name-style="western"><surname>Xu</surname><given-names>G</given-names></name><name name-style="western"><surname>Tang</surname><given-names>W</given-names></name><name name-style="western"><surname>Skelley</surname><given-names>P</given-names></name><name name-style="western"><surname>Liu</surname><given-names>N</given-names></name><name name-style="western"><surname>Rich</surname><given-names>S</given-names></name></person-group> (<year>2015</year>) <article-title><italic><tp:taxon-name><tp:taxon-name-part taxon-name-part-type="genus">Cycadophila</tp:taxon-name-part></tp:taxon-name></italic>, a new genus (<tp:taxon-name><tp:taxon-name-part taxon-name-part-type="order">Coleoptera</tp:taxon-name-part></tp:taxon-name>: <tp:taxon-name><tp:taxon-name-part taxon-name-part-type="family">Erotylidae</tp:taxon-name-part></tp:taxon-name>: <tp:taxon-name><tp:taxon-name-part taxon-name-part-type="subfamily">Pharaxonothinae</tp:taxon-name-part></tp:taxon-name>) inhabiting <italic><tp:taxon-name><tp:taxon-name-part taxon-name-part-type="genus">Cycas</tp:taxon-name-part><tp:taxon-name-part taxon-name-part-type="species">debaoensis</tp:taxon-name-part></tp:taxon-name></italic> (<tp:taxon-name><tp:taxon-name-part taxon-name-part-type="family">Cycadaceae</tp:taxon-name-part></tp:taxon-name>) in Asia.</article-title><source>Zootaxa</source><volume>3986</volume>: <fpage>251</fpage>–<lpage>278</lpage>. <ext-link xlink:type="simple" ext-link-type="doi" xlink:href="10.11646/zootaxa.3986.3.1">https://doi.org/10.11646/zootaxa.3986.3.1</ext-link></mixed-citation></ref><ref id="B17"><mixed-citation xmlns:xlink="http://www.w3.org/1999/xlink" xlink:type="simple"><person-group><name name-style="western"><surname>Tang</surname><given-names>W</given-names></name><name name-style="western"><surname>Xu</surname><given-names>G</given-names></name><name name-style="western"><surname>Marler</surname><given-names>T</given-names></name><name name-style="western"><surname>Khuraijam</surname><given-names>JS</given-names></name><name name-style="western"><surname>Singh</surname><given-names>R</given-names></name><name name-style="western"><surname>Lindström</surname><given-names>AJ</given-names></name><name name-style="western"><surname>Radha</surname><given-names>P</given-names></name><name name-style="western"><surname>Rich</surname><given-names>S</given-names></name><name name-style="western"><surname>Nguyen</surname><given-names>KS</given-names></name><name name-style="western"><surname>Skelley</surname><given-names>PE</given-names></name></person-group> (<year>2020</year>) <article-title>Beetles (<tp:taxon-name><tp:taxon-name-part taxon-name-part-type="order">Coleoptera</tp:taxon-name-part></tp:taxon-name>) in cones of cycads (<tp:taxon-name><tp:taxon-name-part taxon-name-part-type="order">Cycadales</tp:taxon-name-part></tp:taxon-name>) of the northern hemisphere: diversity and evolution.</article-title><source><tp:taxon-name><tp:taxon-name-part taxon-name-part-type="class">Insecta</tp:taxon-name-part></tp:taxon-name> Mundi</source><volume>0781</volume>: <fpage>1</fpage>–<lpage>19</lpage>. <ext-link xlink:type="simple" ext-link-type="uri" xlink:href="https://journals.flvc.org/mundi/article/view/124503">https://journals.flvc.org/mundi/article/view/124503</ext-link></mixed-citation></ref></ref-list></tp:taxon-treatment>
